# Supplementary material for: Study on the impact of digital transformation on green competitive advantage: The role of green innovation and government regulation
Source: PLoS One. 2024 Aug 1;19(8):e0306603. doi: 10.1371/journal.pone.0306603 (PMC11293740; doi:10.1371/journal.pone.0306603)
Supplement: S1 Data — (XLSX) [file pone.0306603.s001.xlsx]

## Sheet: DATA
序号	firmage	staffnumber	annualrevenue	industry	DT1	DT2	DT3	DT4	DT5	GPI1	GPI2	GPI3	GPI4	GTI1	GTI2	GTI3	GTI4	GCA1	GCA2	GCA3	GCA4	GCA5	GCA6	IR1	IR2	IR3	BR1	BR2	BR3	BR4	GR1	GR2	GR3
1	1	2	2	3	5	5	5	5	5	4	5	5	5	5	4	5	4	5	4	4	3	5	3	5	5	4	5	5	5	5	5	4	4
2	2	1	1	2	4	4	4	4	4	5	4	5	5	4	4	5	5	3	4	4	3	4	3	4	5	4	4	4	4	5	5	4	4
3	1	1	2	1	6	6	5	6	5	5	5	5	5	5	6	6	5	4	4	5	4	4	4	5	5	5	4	4	4	4	6	6	6
4	3	1	2	3	3	4	4	4	4	4	4	4	4	4	4	3	4	2	2	4	4	3	3	5	5	5	5	5	4	5	6	7	6
5	1	1	2	3	4	5	5	5	5	6	6	6	5	6	6	6	5	5	6	6	5	5	4	6	6	6	6	6	5	5	5	5	5
6	3	1	2	3	6	6	6	7	7	6	5	6	5	5	5	5	6	5	5	5	7	5	5	7	6	7	6	6	6	7	6	6	7
7	1	2	2	3	7	7	7	7	7	6	7	6	7	6	6	7	7	6	7	7	7	7	6	5	6	6	6	6	6	6	6	7	6
8	1	4	3	1	5	5	5	6	5	5	6	5	5	6	5	6	5	4	4	4	5	5	5	6	6	6	5	5	5	5	5	4	4
9	1	4	3	1	7	7	7	7	6	5	5	6	6	6	6	5	6	5	5	4	5	6	4	4	4	4	5	5	4	5	5	5	4
10	1	3	3	3	5	4	4	5	5	5	5	5	6	4	5	5	5	6	5	5	5	5	5	5	6	5	7	6	6	6	5	6	5
11	3	1	2	3	7	6	7	6	6	5	5	5	5	6	5	6	6	6	7	7	6	6	6	6	6	5	6	5	5	5	5	5	6
12	1	4	1	1	7	7	7	7	6	7	7	6	7	6	6	6	6	6	6	6	5	6	5	6	6	6	5	5	5	5	5	4	4
13	3	4	3	3	5	5	5	5	4	6	5	6	5	5	6	5	5	6	6	5	5	5	5	6	6	6	5	5	5	5	4	4	5
14	2	4	1	3	4	5	5	5	5	6	5	6	6	5	5	5	5	5	6	6	5	5	4	5	7	7	5	6	6	5	6	5	5
15	2	3	3	2	4	4	5	5	4	4	5	4	4	4	3	4	4	6	5	6	5	5	5	3	4	4	5	5	5	5	5	5	4
16	1	1	2	3	7	6	6	6	6	5	6	5	6	6	6	6	5	6	5	6	6	5	5	5	5	5	5	6	6	5	5	6	5
17	3	1	1	3	5	5	5	5	5	5	5	4	5	4	4	5	5	5	5	5	5	5	5	5	6	6	6	6	6	6	6	7	6
18	2	2	3	3	6	5	5	5	4	6	5	6	6	6	6	6	6	4	5	5	6	5	5	3	4	4	5	5	5	5	5	5	4
19	3	4	3	3	7	7	7	7	6	6	7	6	6	6	7	7	7	5	7	7	7	6	6	5	5	5	6	7	6	6	5	6	5
20	1	4	1	3	7	6	5	6	5	5	6	5	5	6	6	6	5	5	7	7	7	6	6	5	5	5	5	6	6	6	5	6	5
21	2	1	3	3	5	5	5	5	5	6	6	5	6	5	5	5	5	5	6	6	6	7	5	7	6	6	7	7	6	6	7	7	7
22	3	3	3	3	7	7	7	7	6	6	6	6	6	6	6	6	7	6	7	7	6	6	6	6	6	6	5	6	6	5	5	6	5
23	2	3	1	1	5	4	5	5	4	4	5	5	5	4	5	4	5	6	5	6	5	5	5	5	5	5	4	5	5	3	4	4	5
24	3	2	2	3	7	7	7	7	6	6	6	6	6	6	6	6	7	6	6	6	7	6	5	6	6	6	6	5	5	5	6	7	6
25	2	3	3	2	7	7	7	7	6	6	6	5	6	6	6	6	6	6	5	5	6	5	5	4	4	4	4	3	4	3	4	3	3
26	2	1	1	2	5	5	6	5	5	5	5	5	5	4	4	5	5	5	4	6	5	4	4	6	6	6	5	5	5	5	4	4	5
27	1	3	3	3	6	6	6	6	6	5	4	5	5	5	5	5	6	6	6	6	7	6	5	6	7	6	5	5	6	6	6	5	5
28	3	3	3	1	5	5	5	5	5	4	5	4	4	4	5	4	5	4	3	4	4	5	3	4	4	5	4	4	3	4	4	5	4
29	3	4	3	2	6	6	6	5	5	5	5	6	5	5	6	6	6	6	6	6	7	5	5	6	6	4	5	4	4	5	5	4	5
30	2	4	3	2	6	5	5	5	7	6	6	6	6	6	6	6	7	5	5	6	6	5	5	6	6	6	5	6	5	5	6	7	6
31	1	4	3	3	5	5	5	5	4	5	5	5	5	5	5	4	5	4	5	4	4	4	4	6	5	5	5	5	5	4	5	4	5
32	3	1	2	3	4	3	2	4	3	4	4	4	4	5	5	5	5	5	5	5	5	5	5	5	5	5	5	5	4	5	5	6	5
33	3	4	3	1	6	6	6	6	6	5	5	5	4	6	6	5	5	6	6	7	6	5	5	5	5	5	4	4	3	5	6	7	6
34	1	3	1	3	7	7	7	7	7	5	5	5	5	5	6	6	6	5	6	7	6	6	5	5	5	6	5	4	5	5	5	4	5
35	1	2	1	3	5	5	5	5	4	6	6	6	5	5	5	5	5	6	6	6	6	5	5	4	4	3	5	5	5	5	5	4	5
36	3	1	2	3	5	4	5	4	4	4	5	5	5	5	5	5	5	6	6	5	5	5	5	4	4	5	4	5	4	3	4	5	4
37	3	1	2	3	5	5	5	5	5	5	5	4	5	5	5	6	5	6	6	6	6	5	5	5	5	5	3	4	5	5	4	5	4
38	3	3	3	1	5	5	5	5	5	5	5	5	5	6	5	5	6	4	4	5	4	5	6	6	6	6	5	4	5	5	6	7	6
39	1	3	1	2	4	5	4	4	5	5	5	5	5	4	4	5	5	6	6	6	6	5	5	6	6	6	5	5	5	4	6	7	6
40	1	4	3	1	6	6	7	6	7	5	6	5	5	6	5	6	5	6	6	6	5	6	6	5	4	5	5	5	5	5	4	4	5
41	2	1	2	2	4	4	4	4	5	5	5	5	4	5	5	5	5	3	4	5	4	5	3	5	5	6	5	5	5	4	5	4	5
42	1	2	2	3	6	5	6	6	5	6	5	5	6	5	5	5	5	6	6	6	6	5	5	4	6	4	5	5	5	5	4	4	5
43	2	3	1	2	6	5	5	5	4	6	6	5	6	5	5	5	6	6	6	7	6	6	6	7	7	6	7	6	7	6	6	5	6
44	1	3	3	3	5	5	5	4	4	5	4	4	5	4	5	5	5	5	5	4	4	4	4	6	5	6	5	5	5	5	5	6	5
45	1	1	2	3	5	6	5	6	6	5	5	4	5	5	5	5	5	5	7	5	5	5	5	5	5	5	5	5	6	5	6	6	5
46	3	4	1	1	5	4	4	5	5	7	6	7	7	6	6	6	6	6	6	7	6	5	5	6	5	6	4	6	5	5	5	6	5
47	3	4	3	3	7	7	7	7	7	6	5	5	5	5	6	6	6	5	6	6	6	5	5	5	5	4	5	6	5	6	6	5	5
48	3	1	2	3	4	4	5	5	4	5	5	5	5	6	5	5	6	6	6	6	5	5	5	4	4	3	4	4	3	3	4	3	4
49	3	2	1	3	5	4	4	5	3	5	4	4	4	4	5	5	5	4	4	4	4	5	6	6	5	5	5	4	5	4	5	6	5
50	2	2	1	3	4	3	5	5	3	5	5	5	5	4	4	5	5	6	6	6	5	5	5	4	5	5	5	6	5	4	4	4	5
51	2	1	2	2	7	7	6	6	6	5	5	5	5	6	6	6	5	6	5	5	5	5	5	6	5	5	5	5	3	4	5	4	5
52	3	3	3	3	5	5	5	4	5	6	5	5	6	6	6	5	6	6	6	5	5	6	5	6	6	4	5	6	5	4	4	4	5
53	3	3	1	2	6	6	6	5	6	7	6	6	6	7	7	7	6	5	7	7	6	6	5	7	5	5	5	5	5	6	6	5	5
54	2	1	3	2	3	5	4	3	5	5	4	4	5	4	4	4	4	5	5	5	5	5	4	3	4	4	3	3	4	4	4	3	4
55	3	1	2	3	3	4	3	2	3	4	4	4	3	3	4	3	3	4	4	4	5	4	4	5	4	4	4	4	3	3	3	4	4
56	2	3	3	3	5	4	4	5	4	6	6	6	6	6	6	6	7	4	5	5	6	5	4	4	4	3	4	5	5	4	5	4	5
57	2	1	2	3	6	6	6	6	6	6	5	5	5	6	6	5	5	5	6	7	7	6	5	7	7	6	6	7	7	6	6	5	6
58	2	2	1	3	4	5	5	5	5	5	5	5	5	4	5	5	5	6	5	5	5	5	5	6	6	5	7	6	6	6	6	7	6
59	1	3	3	3	6	6	5	7	7	6	6	5	6	6	6	6	6	5	7	6	6	6	6	7	6	7	7	7	7	7	7	7	7
60	1	1	2	3	6	6	6	7	7	6	6	6	6	6	6	6	7	5	6	7	7	5	5	6	6	6	5	5	5	6	6	5	6
61	3	1	2	3	6	6	6	6	6	5	6	6	5	6	6	6	5	5	6	6	4	6	5	5	5	6	6	6	6	6	6	6	5
62	1	4	1	3	5	5	5	6	6	7	7	6	7	6	6	6	6	5	6	6	5	5	6	6	6	5	7	6	6	6	5	6	5
63	1	1	2	3	5	6	6	6	6	6	6	6	5	6	6	6	6	6	7	6	7	6	6	7	7	7	7	7	7	7	7	7	7
64	2	1	2	3	5	6	5	6	5	5	6	6	6	5	5	5	6	5	6	4	4	4	4	5	5	4	5	5	5	5	4	4	5
65	2	1	2	3	6	5	5	6	5	5	6	5	6	5	5	5	6	6	6	6	7	6	5	5	6	5	7	6	5	5	6	7	6
66	2	1	2	3	7	6	6	7	7	6	6	6	6	6	6	6	7	6	7	7	7	6	6	7	6	6	7	7	6	6	6	6	7
67	1	2	1	3	6	5	5	5	6	6	6	6	6	6	6	7	7	6	7	6	7	6	7	6	6	6	6	7	6	6	5	6	5
68	2	2	3	3	7	7	7	7	7	7	6	6	7	7	7	7	7	7	7	7	7	7	6	7	6	6	7	7	7	7	7	7	6
69	1	1	2	3	7	7	6	7	6	7	6	6	7	6	6	6	6	5	6	7	6	6	5	6	6	6	6	5	5	5	6	5	6
70	2	4	3	1	5	6	6	6	5	5	5	5	5	5	5	5	5	5	5	5	4	4	5	6	6	4	5	6	6	6	6	7	6
71	3	4	3	3	4	4	4	4	3	4	5	5	5	5	4	4	4	3	4	4	4	4	5	5	5	5	5	6	5	6	5	6	5
72	2	1	2	3	5	5	6	6	5	5	6	6	5	5	5	6	5	6	5	5	5	5	5	5	5	6	6	5	6	6	6	6	5
73	1	3	3	1	4	2	5	4	5	5	5	6	5	4	5	5	5	6	6	5	5	5	5	3	4	4	6	4	4	4	5	5	4
74	3	2	2	3	3	3	6	5	4	5	5	4	4	5	5	5	5	6	6	6	6	6	5	7	6	6	5	6	6	6	6	7	6
75	2	4	1	3	5	4	5	5	4	5	5	5	5	4	5	5	5	4	4	4	3	5	3	3	3	3	2	3	3	3	3	3	2
76	3	1	2	3	5	5	5	5	5	5	5	5	5	5	6	6	6	6	6	6	7	6	7	6	6	5	6	5	4	6	5	6	5
77	3	4	3	3	5	5	5	6	6	5	5	5	5	6	5	6	5	6	6	5	7	7	5	4	4	4	2	3	4	4	4	3	3
78	3	1	2	3	3	6	6	6	5	5	5	4	5	4	4	5	4	6	6	5	5	7	5	5	6	5	6	6	6	5	6	7	6
79	2	2	1	1	5	5	6	6	6	6	5	5	6	5	6	6	6	5	6	5	4	5	5	5	5	6	6	6	6	6	5	6	6
80	1	4	1	1	6	6	6	6	7	6	5	5	6	5	5	5	5	6	6	5	7	5	7	5	5	4	4	5	5	6	4	4	5
81	3	1	3	3	5	5	5	5	5	5	6	6	6	6	6	6	6	5	6	7	7	6	5	7	6	6	7	7	7	6	7	7	7
82	1	1	2	3	5	5	5	5	5	5	5	5	6	5	4	5	5	6	6	6	7	5	6	7	6	7	7	6	6	6	7	6	6
83	2	4	3	2	4	4	4	3	4	5	5	5	4	4	4	5	4	4	4	3	4	4	4	5	5	5	4	4	4	4	6	7	6
84	3	4	3	3	4	4	5	5	5	6	5	5	5	5	4	5	5	6	6	5	5	5	5	6	6	6	6	6	4	4	4	4	5
85	1	3	1	3	5	5	5	5	5	6	6	5	5	6	6	6	6	6	6	5	7	7	5	5	5	6	6	6	5	6	6	5	6
86	3	4	1	1	4	5	5	5	5	5	4	5	4	5	5	5	6	6	6	7	7	5	7	5	7	7	6	7	7	6	6	6	7
87	1	1	2	3	5	5	5	5	5	5	4	5	5	5	5	5	5	6	5	5	7	5	7	5	5	6	6	7	6	5	6	7	6
88	3	4	1	3	6	6	5	5	5	3	4	3	3	4	4	3	3	4	4	4	3	5	3	4	4	4	4	5	4	5	5	4	5
89	2	3	3	2	4	4	3	3	2	4	5	5	4	4	4	4	4	4	4	4	5	5	3	3	4	3	3	3	3	4	4	3	3
90	1	4	3	2	4	3	4	5	5	4	4	4	4	4	4	5	5	4	6	5	5	5	4	6	5	6	6	5	5	4	6	5	5
91	3	1	2	3	4	5	5	5	5	5	5	5	5	5	4	4	5	6	6	5	5	6	5	4	5	5	5	6	5	6	5	5	6
92	3	3	1	3	4	4	4	4	3	4	4	5	5	4	4	4	4	4	6	5	5	5	4	4	4	3	5	4	4	3	5	6	5
93	2	2	3	1	5	4	4	4	4	5	5	5	5	5	6	6	6	6	7	6	7	7	6	6	6	5	6	7	6	6	6	7	6
94	3	4	1	2	6	7	7	7	7	5	6	6	5	6	6	6	6	5	5	7	7	7	5	6	5	5	5	5	4	4	5	6	5
95	3	1	2	3	5	5	5	4	4	5	5	5	5	5	5	6	6	5	6	6	5	5	5	5	5	5	5	5	5	4	6	7	6
96	2	3	1	3	4	4	5	5	5	5	5	5	6	4	5	5	5	6	6	6	7	5	5	4	4	3	5	5	4	5	4	4	5
97	3	4	3	3	6	6	6	6	5	6	6	5	6	6	6	6	6	6	7	6	7	6	7	5	6	5	6	5	5	6	5	5	6
98	1	3	3	3	5	5	6	6	5	6	5	5	5	5	6	5	6	5	7	5	5	7	5	5	5	6	6	6	6	6	6	7	6
99	1	4	3	3	6	5	6	5	5	5	4	5	4	5	6	5	5	6	7	6	6	5	7	4	4	5	6	5	6	4	5	6	5
100	1	1	2	1	2	3	5	4	4	4	3	4	4	5	4	5	4	4	5	4	4	5	5	4	4	4	2	4	3	3	3	3	3
101	1	1	2	3	5	5	5	5	6	6	6	6	5	5	5	5	6	6	7	5	5	7	7	5	5	5	6	6	6	6	6	5	6
102	2	3	3	2	4	5	5	5	5	6	6	5	5	5	5	5	5	6	7	6	6	6	5	7	7	6	7	7	6	6	5	6	6
103	2	1	3	1	4	6	5	5	5	6	5	5	6	5	6	6	6	6	7	6	5	6	7	4	4	5	4	4	4	4	5	4	4
104	3	2	2	3	6	5	5	5	5	4	5	5	5	5	5	5	5	6	5	6	6	5	5	4	4	5	3	3	4	4	4	3	4
105	1	2	2	2	5	2	3	4	4	6	5	5	5	4	5	5	5	6	5	5	6	5	6	4	4	3	4	5	4	5	4	5	5
106	2	1	2	3	3	6	4	5	4	5	4	5	5	4	4	4	5	5	6	6	5	5	5	5	4	5	4	4	4	5	6	7	6
107	2	4	3	3	4	4	5	5	3	5	5	5	4	4	4	4	5	4	5	5	6	5	5	5	5	5	4	5	5	4	5	5	4
108	2	4	3	2	4	4	4	5	5	5	5	5	4	5	4	4	4	6	7	6	6	5	5	5	5	5	5	6	5	5	6	7	6
109	2	1	2	3	4	4	4	5	5	5	6	5	6	5	5	5	6	6	7	5	6	6	7	5	5	7	6	7	7	5	6	7	6
110	2	1	2	3	4	5	5	5	5	5	5	5	4	5	5	5	5	5	5	6	5	7	6	5	5	4	5	5	5	5	5	4	4
111	2	2	2	3	6	5	5	6	5	5	6	6	6	6	5	5	5	5	7	5	6	5	5	5	6	6	7	6	6	6	6	7	6
112	2	3	2	1	4	5	4	5	4	5	5	5	5	5	5	4	4	6	5	5	5	5	5	6	6	5	5	5	6	5	6	5	5
113	3	4	3	2	7	7	7	6	6	5	5	5	5	6	5	6	6	6	5	5	5	5	5	6	6	6	5	5	5	5	5	4	4
114	2	2	3	3	6	6	5	5	6	5	5	5	5	5	6	6	6	5	7	6	6	7	6	5	4	5	4	6	5	6	6	5	6
115	3	1	2	3	6	6	6	6	5	5	5	5	6	5	5	6	6	6	5	6	6	5	5	5	4	4	6	5	5	5	5	6	5
116	3	4	3	1	6	5	5	5	4	6	6	5	6	6	6	6	6	5	6	5	6	6	7	5	6	5	6	6	5	6	6	7	6
117	2	1	2	1	4	5	4	5	5	4	4	4	4	4	4	4	5	5	4	5	4	4	4	4	4	3	4	4	5	5	4	5	5
118	2	3	3	3	5	5	5	5	5	6	6	6	6	6	6	6	7	6	5	5	5	5	5	6	5	5	5	5	5	3	6	7	6
119	3	3	3	3	4	6	4	5	6	5	5	6	5	6	6	5	5	5	7	6	7	6	5	5	5	5	5	6	6	6	5	6	5
120	1	1	2	3	3	3	3	4	4	5	4	5	4	3	4	4	5	4	4	4	4	5	3	5	5	5	4	3	4	4	5	4	4
121	3	1	2	1	4	3	6	4	5	4	5	4	5	4	5	5	5	4	5	6	6	5	5	4	4	4	5	4	4	5	4	4	5
122	1	2	2	3	3	3	3	2	3	4	4	5	5	4	4	4	4	4	5	4	4	5	3	2	2	2	2	2	2	3	2	2	2
123	3	4	3	3	5	6	7	6	6	6	5	5	6	5	5	5	5	6	7	6	6	6	6	6	6	6	5	5	5	6	6	7	6
124	2	3	1	3	5	5	5	5	4	6	5	5	5	5	6	6	6	6	7	5	6	7	5	5	5	4	4	6	5	5	5	4	4
125	1	1	2	3	7	6	7	7	7	5	5	5	5	5	6	6	6	6	5	5	5	5	5	6	6	6	5	5	5	4	6	7	6
126	3	4	3	2	5	4	5	5	5	5	5	6	6	5	6	6	6	5	6	6	5	5	7	7	7	5	6	6	6	6	6	7	6
127	2	3	3	3	5	4	5	2	5	5	5	5	5	4	5	4	5	6	7	6	6	6	5	5	5	6	5	6	5	4	5	4	4
128	2	1	2	1	3	4	4	5	6	6	5	5	5	4	5	5	5	6	5	6	6	5	5	4	3	4	5	5	4	4	6	4	6
129	2	1	1	1	7	6	6	6	7	6	5	5	6	6	6	5	6	5	7	7	6	6	5	6	5	5	6	6	6	6	5	6	6
130	2	1	2	1	5	7	5	5	6	5	5	6	5	5	6	5	6	4	5	5	6	5	6	4	4	5	5	5	5	6	5	6	5
131	3	3	2	3	5	3	6	6	6	5	6	5	5	6	5	6	5	5	5	5	5	5	7	4	5	5	6	5	5	6	5	5	6
132	2	1	2	3	6	6	7	5	7	4	3	4	3	5	4	4	3	4	5	4	5	5	6	4	3	4	3	3	3	4	3	3	3
133	2	1	2	3	6	6	6	7	6	5	6	6	5	6	6	6	6	5	5	7	5	5	5	5	5	5	6	6	6	5	6	6	5
134	2	4	1	3	7	6	5	6	5	5	5	6	5	5	6	6	6	4	5	4	5	5	4	5	5	5	7	7	6	5	5	6	5
135	2	2	1	1	6	5	7	6	6	5	6	6	6	5	5	5	5	5	5	6	7	5	5	4	4	4	4	4	3	4	5	4	4
136	3	3	1	3	5	6	6	5	5	6	5	5	5	5	6	5	6	5	5	4	4	5	5	4	4	5	6	5	5	5	5	6	5
137	1	1	2	3	6	6	5	5	5	3	3	3	3	3	4	3	3	4	3	4	4	5	3	3	3	2	2	3	4	2	3	2	3
138	1	1	2	1	5	5	6	5	6	4	5	4	4	4	4	5	6	4	5	5	4	5	3	5	4	4	6	5	5	5	5	6	5
139	1	2	2	1	6	6	7	6	6	5	5	5	5	4	4	4	5	4	5	6	5	5	4	5	5	5	4	4	4	4	6	7	6
140	2	3	1	2	5	5	6	6	5	5	5	5	5	6	6	6	4	5	7	6	5	7	6	5	5	5	6	6	6	6	6	5	6
141	3	4	3	3	5	4	5	5	4	5	5	5	5	5	6	6	6	6	5	5	5	5	5	5	5	6	5	5	4	4	6	7	6
142	1	1	2	1	5	6	6	7	5	6	6	5	5	6	6	6	6	6	7	7	7	6	6	6	5	6	6	6	6	6	6	7	6
143	2	1	2	2	4	3	6	5	5	4	4	3	4	3	3	3	4	4	5	5	4	5	4	6	6	6	5	6	5	5	5	6	5
144	3	1	1	3	6	6	6	5	6	5	5	5	5	4	5	5	3	6	5	6	5	7	5	6	6	6	6	6	7	7	6	6	7
145	3	1	2	3	5	5	5	5	4	6	6	6	5	5	6	6	6	6	5	6	6	5	5	5	5	5	5	7	6	5	5	5	6
146	3	2	3	3	3	6	6	6	6	5	5	5	5	5	5	5	5	6	7	5	5	5	5	4	6	6	5	5	5	4	5	4	5
147	2	3	3	2	3	4	6	5	4	6	5	5	5	4	4	5	5	6	5	6	6	5	5	5	5	5	4	5	5	4	6	7	6
148	1	4	3	1	5	5	5	5	5	6	6	6	7	6	6	7	7	6	7	7	7	6	6	5	6	6	6	6	7	7	7	6	6
149	2	4	3	3	4	5	5	6	4	6	6	5	5	5	5	5	5	6	5	6	7	5	5	7	6	7	7	6	6	6	6	7	6
150	2	1	2	3	4	4	5	4	5	6	6	5	5	6	6	6	6	5	5	5	7	5	5	6	6	6	6	6	6	5	5	6	5
151	3	4	3	1	6	6	6	5	7	6	5	5	5	5	5	6	6	6	5	5	5	5	4	6	5	6	5	5	6	5	5	6	5
152	3	4	1	1	5	4	4	5	4	5	4	4	5	4	4	4	4	5	6	5	6	5	5	6	7	6	7	6	7	7	7	7	7
153	2	4	3	3	5	5	5	6	5	5	5	6	6	5	6	5	5	5	5	5	5	5	4	3	4	4	5	5	5	5	5	4	5
154	3	2	3	3	6	6	6	6	6	5	5	6	6	4	5	5	4	4	4	4	4	4	4	4	5	4	5	4	4	4	5	4	4
155	3	1	2	3	2	2	4	4	2	5	4	4	5	4	4	4	4	3	3	4	3	4	3	6	5	5	6	5	5	4	5	4	4
156	3	1	2	3	4	4	5	2	3	4	4	4	5	4	5	5	4	5	4	4	5	4	4	4	4	5	5	4	4	4	5	4	4
157	1	1	2	3	4	3	2	2	2	5	6	5	5	5	4	5	5	4	5	4	5	4	4	4	3	3	3	3	3	3	3	3	3
158	2	2	3	2	4	5	5	6	5	7	6	6	7	6	6	6	6	5	7	7	5	6	5	6	6	6	7	7	6	6	7	6	7
159	3	3	3	1	5	5	5	5	4	6	5	5	6	5	5	5	5	5	5	6	6	5	5	3	4	4	4	5	5	4	4	4	6
160	1	2	3	3	5	6	6	6	6	6	6	5	6	6	6	5	7	6	7	7	7	6	6	6	6	6	7	7	7	6	6	6	7
161	1	3	3	1	3	4	4	6	4	6	5	5	5	6	6	5	5	6	5	6	6	5	5	7	6	6	5	6	6	5	5	6	5
162	3	1	2	3	4	5	5	5	4	4	4	5	5	3	5	4	4	4	3	4	4	5	4	4	4	4	4	2	4	4	3	3	4
163	2	4	3	2	4	4	4	4	5	5	6	6	6	5	6	6	7	5	5	5	5	5	4	6	5	5	5	6	6	5	5	6	5
164	1	4	3	3	6	6	6	5	6	6	6	6	7	6	6	7	7	6	7	7	7	6	7	7	7	6	7	7	7	6	6	7	7
165	1	1	2	3	6	6	5	6	6	5	6	6	6	4	5	5	6	6	5	6	6	5	5	5	5	4	5	4	6	5	5	4	4
166	3	1	2	3	7	5	6	6	7	5	6	6	6	6	6	6	7	5	5	5	5	5	5	4	5	5	5	4	5	6	5	4	4
167	1	2	3	3	4	7	6	6	6	5	5	6	5	6	5	5	6	5	5	5	5	5	5	6	6	6	7	6	6	7	6	6	7
168	3	4	1	3	7	5	7	6	6	5	5	5	5	3	4	5	5	5	5	6	6	5	4	5	5	5	4	4	4	5	5	4	4
169	2	1	2	3	3	3	5	2	5	5	5	4	4	5	5	4	6	5	5	5	5	5	4	7	7	7	6	7	7	7	7	7	7
170	2	1	2	1	7	7	5	6	7	6	6	6	7	6	6	5	7	6	5	7	6	5	7	6	5	5	6	5	4	4	5	6	5
171	3	3	3	2	5	3	5	5	5	5	5	5	6	4	5	5	5	6	5	5	5	5	5	5	5	5	4	5	5	5	5	6	5
172	2	1	1	2	6	6	7	5	7	4	5	5	5	4	5	6	6	6	5	5	5	5	5	3	3	3	5	5	5	4	4	5	4
173	3	3	1	1	4	4	4	5	4	5	5	5	5	5	5	6	5	5	5	5	5	5	5	6	6	5	5	6	5	6	5	6	6
174	1	3	3	3	4	4	4	4	4	5	6	5	5	5	5	6	6	5	5	5	5	5	6	5	6	5	6	6	6	6	6	7	6
175	2	1	2	3	6	6	6	6	6	4	4	4	4	5	5	5	5	5	5	5	5	5	5	6	6	5	6	6	5	5	6	5	6
176	1	1	2	3	6	6	6	5	6	5	5	5	5	5	4	4	5	5	5	5	5	5	4	4	5	5	6	6	6	5	5	5	6
177	1	3	1	3	7	6	7	6	7	6	6	5	6	6	5	7	5	5	7	6	5	5	5	5	6	6	6	6	6	6	6	7	6
178	2	4	3	3	4	4	4	4	2	5	5	5	5	5	5	5	6	5	5	5	5	5	5	5	4	5	5	5	5	5	5	4	4
179	3	4	3	1	4	4	5	5	5	6	6	7	7	6	6	7	7	6	7	7	6	7	5	5	6	5	6	6	6	6	5	6	6
180	1	3	1	3	6	6	6	6	6	6	5	5	5	5	5	5	7	5	5	5	5	5	5	3	2	3	4	4	4	4	3	4	4
181	2	1	2	1	5	5	5	5	5	5	6	5	5	6	5	6	5	5	5	5	5	5	4	5	5	6	5	5	5	4	5	6	5
182	1	1	2	3	7	6	6	6	6	7	7	6	7	6	6	5	7	5	5	7	6	6	6	5	6	5	5	6	6	5	6	5	5
183	2	1	2	1	4	3	5	6	5	5	5	5	5	5	5	6	6	5	5	5	5	5	5	3	4	3	5	3	3	4	5	4	4
184	3	2	1	3	5	4	6	6	5	5	5	4	5	6	5	5	5	6	6	5	5	5	5	5	5	4	6	5	6	5	5	6	5
185	3	4	1	1	6	4	6	7	6	6	6	6	6	5	6	6	5	4	4	4	5	4	3	5	5	5	6	6	6	5	5	6	5
186	3	1	2	3	4	6	6	6	5	6	6	5	5	5	5	6	5	6	5	5	5	5	5	5	5	6	6	6	6	6	5	6	6
187	1	4	1	3	6	6	7	5	7	5	5	6	6	5	6	6	7	6	6	7	7	5	5	6	6	7	6	6	6	5	6	5	6
188	2	3	3	2	5	6	7	6	6	6	6	6	5	5	6	6	6	5	5	7	5	5	5	6	6	6	6	6	6	5	5	6	5
189	3	1	2	1	2	5	5	3	4	4	3	4	4	3	4	3	3	4	5	4	5	4	4	4	4	5	4	4	4	4	5	4	5
190	3	2	3	3	5	6	5	6	4	5	5	5	5	4	5	4	5	4	5	4	5	5	4	5	4	4	4	3	4	3	4	3	4
191	1	1	3	1	7	7	6	6	7	6	6	6	6	6	6	6	7	6	7	5	7	7	7	7	6	6	7	7	7	6	7	7	7
192	3	1	2	3	2	5	3	5	3	5	5	5	5	4	5	5	5	4	4	5	5	5	3	5	5	5	6	6	6	5	5	6	5
193	2	4	3	2	7	6	6	6	6	6	6	6	6	5	6	6	5	5	6	7	5	6	6	6	6	5	6	7	6	6	6	5	6
194	1	1	2	1	5	5	4	5	3	5	4	4	4	5	5	4	5	4	4	4	5	5	3	5	6	6	5	5	6	5	5	4	5
195	1	3	1	3	4	6	5	6	5	5	5	5	5	5	5	6	4	4	5	4	4	6	4	4	5	5	4	5	6	5	5	4	4
196	1	2	2	3	4	4	4	5	5	5	5	5	4	5	5	6	5	4	4	4	5	5	4	5	4	4	4	4	4	4	5	4	5
197	1	1	2	3	3	5	5	5	4	5	5	4	5	5	4	5	6	4	4	2	4	4	4	6	5	5	5	5	5	3	6	6	4
198	3	1	2	3	6	7	7	7	6	6	6	6	6	6	6	6	7	5	7	7	7	7	6	6	6	7	7	7	6	7	7	7	7
199	1	1	2	3	4	4	4	4	4	5	5	5	5	4	4	5	5	4	4	4	5	5	3	5	5	6	5	5	5	4	4	5	5
200	2	1	2	3	2	4	4	4	4	4	4	4	4	4	4	3	3	4	4	5	5	4	3	7	7	6	7	7	6	6	5	7	5
201	2	1	2	1	5	6	5	5	5	6	5	5	5	5	6	6	6	5	5	7	5	6	5	6	6	5	7	6	6	7	5	7	5
202	2	1	2	3	6	6	5	6	5	5	6	6	5	4	5	6	5	4	5	5	4	5	5	5	5	5	5	4	5	5	6	5	6
203	1	4	1	3	6	6	6	7	6	5	6	6	5	4	5	6	6	4	5	5	4	5	5	5	5	5	5	5	5	4	6	5	6
204	3	4	3	1	3	4	5	5	4	5	4	5	5	4	5	4	4	2	4	4	4	4	4	5	6	5	6	6	6	5	6	5	6
205	2	1	1	2	6	6	6	7	7	7	6	6	7	6	6	7	7	7	7	7	6	6	7	7	7	7	7	7	7	7	7	7	7
206	1	1	2	1	3	4	5	4	4	6	5	5	6	5	5	5	5	3	4	4	4	4	3	4	5	5	5	5	4	6	5	4	4
207	1	2	2	3	6	6	6	6	6	5	6	6	5	5	5	5	6	5	4	4	4	4	4	3	3	3	5	5	4	4	4	4	5
208	3	3	3	3	3	5	5	4	2	5	4	5	4	5	5	5	5	4	4	4	3	3	3	5	5	4	5	5	5	5	5	4	4
209	1	1	2	3	4	5	3	5	5	4	4	4	5	4	4	5	6	4	4	5	4	5	3	5	5	5	5	5	5	4	5	4	5
210	3	1	2	3	3	2	3	3	4	4	4	4	3	3	4	3	4	4	4	2	4	4	4	3	4	4	3	3	3	3	3	3	3
211	1	1	2	3	5	4	5	5	6	6	5	5	5	5	6	5	6	5	4	5	4	6	5	6	6	6	5	6	6	6	5	4	5
212	3	1	2	3	4	4	4	6	5	6	6	5	5	5	6	6	6	5	4	6	5	6	4	6	6	7	7	7	7	6	6	7	7
213	3	4	3	1	4	5	5	5	3	5	5	5	5	5	5	5	6	4	4	5	5	5	4	5	6	5	6	5	5	6	5	6	5
214	3	4	3	3	1	1	3	3	1	3	4	3	4	3	3	3	4	5	3	4	4	4	4	5	5	5	4	4	4	4	6	5	6
215	1	1	2	3	5	3	4	6	4	5	5	5	5	4	5	4	4	4	4	4	6	4	4	4	5	5	6	5	6	5	5	6	5
216	3	3	3	3	4	6	4	5	6	6	6	6	5	6	5	5	5	5	5	6	6	5	5	6	7	6	7	7	7	7	7	7	7
217	1	1	3	3	6	6	6	6	6	6	6	6	6	6	6	6	7	5	4	6	6	5	5	6	5	5	5	5	5	3	4	6	4
218	1	4	3	3	5	5	5	5	5	6	6	5	6	6	6	6	7	5	5	6	7	6	5	6	7	7	6	5	7	6	7	6	6
219	1	4	3	3	7	5	5	5	5	6	5	5	6	5	5	5	5	5	4	5	6	5	4	4	4	5	6	4	6	5	5	4	5
220	2	4	3	3	4	3	5	5	4	5	5	5	4	5	6	6	4	3	4	4	4	4	3	4	4	4	4	5	5	4	4	5	4
221	3	1	2	3	4	5	5	4	5	5	6	6	6	4	5	5	6	4	5	4	5	5	5	6	5	5	6	6	6	5	6	5	6
222	1	3	2	3	4	4	5	5	5	5	5	4	5	4	4	4	5	5	6	5	6	4	4	5	6	6	5	6	5	6	6	5	6
223	3	2	2	3	5	5	5	4	4	5	5	5	6	6	6	5	5	4	4	4	5	5	4	5	5	6	7	6	6	5	6	5	6
224	1	1	2	3	4	4	4	5	6	4	3	4	4	5	5	4	4	4	5	4	5	4	3	6	6	6	4	6	5	4	6	5	6
225	2	2	1	3	5	5	6	5	6	5	6	6	6	6	6	6	7	5	5	5	6	5	5	7	6	7	7	5	7	6	7	6	6
226	2	2	3	2	5	4	4	3	4	6	6	5	6	4	6	4	6	4	4	4	5	4	4	7	6	6	5	5	7	6	6	5	6
227	1	3	3	3	7	7	6	6	6	6	6	6	7	6	6	6	6	5	7	7	6	6	6	7	7	6	6	6	5	7	7	6	6
228	1	2	1	3	2	5	4	3	4	5	4	4	5	5	5	3	3	4	4	4	6	5	4	5	5	6	5	5	5	4	5	4	5
229	3	3	1	3	6	6	6	4	5	5	5	5	5	5	4	4	6	4	4	4	5	4	4	3	4	4	5	4	5	4	4	6	4
230	1	4	1	3	5	6	5	5	5	5	5	4	4	5	5	5	6	5	5	5	6	5	5	7	6	7	7	6	6	6	7	6	6
231	3	3	3	3	4	4	4	4	4	5	4	4	5	5	5	4	5	4	5	6	6	4	4	4	4	3	2	3	3	4	3	3	3
232	1	4	1	2	5	6	5	5	6	5	5	5	5	5	5	5	7	5	4	6	5	6	5	5	5	5	6	6	5	5	6	5	6
233	1	4	1	3	6	5	5	5	5	5	5	5	5	5	4	5	5	4	3	5	4	5	5	5	5	5	5	4	4	6	6	5	6
234	2	3	3	2	5	3	5	4	5	6	5	5	6	5	6	4	5	4	5	4	5	5	5	5	5	6	5	5	5	4	5	4	5
235	2	2	2	3	4	3	4	6	5	5	5	6	6	6	6	5	6	4	5	4	5	5	5	5	5	5	5	4	4	5	6	5	6
236	3	1	2	3	4	4	4	4	4	6	6	6	5	4	6	5	5	3	3	3	3	3	2	3	3	3	4	5	4	5	4	5	4
237	2	3	1	2	7	6	6	6	6	6	6	6	6	6	6	6	7	6	5	5	6	6	6	5	6	6	5	6	6	5	6	5	6
238	2	4	1	3	2	3	4	4	5	5	5	5	5	5	5	4	6	5	4	5	5	5	4	7	6	7	7	5	6	6	7	6	6
239	1	4	1	1	6	6	7	5	5	6	6	6	6	6	6	6	7	6	6	6	6	6	6	7	6	6	7	7	7	6	7	7	7
240	1	3	1	1	7	6	6	6	6	6	7	7	7	6	6	6	7	7	6	6	5	6	6	6	6	6	7	7	7	6	6	7	6
241	1	4	2	3	4	4	6	6	4	5	5	6	5	6	5	6	5	4	4	5	6	5	6	6	5	6	5	6	5	5	6	5	5
242	3	4	3	3	7	5	6	6	5	6	5	5	6	5	5	5	5	4	4	5	5	5	6	7	6	6	6	6	6	6	6	5	6
243	1	4	3	3	3	2	5	5	3	5	5	5	5	4	5	6	6	4	5	4	5	5	3	4	4	5	5	4	3	5	4	4	5
244	3	4	1	2	5	4	5	5	5	6	6	5	6	5	5	5	6	5	5	4	5	6	5	5	6	6	6	5	5	5	6	5	5
245	3	2	1	3	5	5	5	6	5	6	6	5	5	5	6	6	6	5	4	5	6	4	5	5	5	4	6	4	5	5	4	4	5
246	2	4	3	2	4	4	5	4	4	4	4	4	3	3	5	4	4	3	4	3	5	4	3	5	5	5	6	5	6	5	5	6	5
247	2	4	2	3	6	6	6	6	6	7	6	6	7	6	6	6	6	5	5	5	5	6	6	7	7	7	7	6	6	6	7	6	7
248	2	3	3	1	4	4	5	4	4	5	5	5	4	4	5	5	6	3	5	4	5	5	3	5	5	6	6	6	6	5	6	5	6
249	3	1	1	1	4	5	4	4	5	5	5	5	5	3	5	5	5	4	4	4	5	5	3	6	5	5	5	4	5	4	6	6	4
250	2	4	1	1	5	5	6	6	5	5	5	5	5	4	4	5	6	3	4	4	4	5	4	4	4	3	5	4	5	4	4	6	4
251	3	4	3	3	4	7	7	6	5	5	5	5	5	6	5	6	6	5	5	5	5	5	6	7	6	6	7	7	7	6	7	7	7
252	2	4	3	3	5	2	5	3	3	4	4	5	5	5	5	5	5	4	5	4	6	4	5	5	5	5	5	5	5	4	5	4	5
253	1	4	3	1	6	4	5	4	5	4	5	5	5	5	5	5	5	4	4	4	3	4	3	3	3	4	5	4	5	4	3	5	4
254	1	4	3	1	5	5	4	6	4	6	6	6	6	6	6	6	7	7	7	6	6	6	6	5	5	5	6	6	5	6	5	4	5
255	1	4	1	2	4	4	6	6	6	5	5	4	5	4	5	6	5	5	4	4	5	4	4	4	4	5	5	6	6	4	5	4	5
256	2	3	3	3	2	4	5	5	3	5	5	5	5	5	4	6	6	3	3	3	4	3	3	6	5	5	5	5	5	5	4	4	5
257	3	3	3	3	3	4	5	5	2	4	5	5	4	4	4	4	4	4	4	4	3	3	3	6	5	5	6	4	4	4	5	4	5
258	3	4	3	3	3	4	4	1	3	5	5	5	4	4	4	5	4	4	4	4	3	4	4	3	4	4	4	3	3	4	3	4	4
259	3	3	1	3	5	5	6	4	4	5	6	5	5	6	6	5	6	5	5	4	6	4	4	6	5	6	6	6	5	5	5	6	6
260	3	3	1	3	5	5	5	5	3	5	5	6	5	5	5	6	6	4	4	4	6	5	5	5	5	5	5	4	5	5	5	4	5
261	1	4	3	3	6	6	6	5	4	6	5	5	6	4	5	6	5	4	4	5	3	4	4	3	4	4	4	5	4	5	4	5	4
262	3	4	3	1	1	1	1	1	1	4	3	3	3	4	4	3	3	4	4	4	3	4	4	1	1	1	1	1	1	1	1	1	1
263	3	4	3	1	3	4	5	3	2	5	5	4	4	4	5	3	3	4	4	4	3	4	4	5	5	6	5	5	4	4	4	5	5
264	1	3	3	3	4	5	7	5	5	5	5	6	6	5	5	6	7	5	5	6	5	6	4	6	6	6	7	7	6	6	6	7	6
265	1	4	1	3	3	3	5	2	4	4	5	5	4	4	5	5	5	3	4	4	3	3	3	5	4	4	3	4	4	4	5	4	4
266	1	4	1	3	1	4	3	4	3	4	4	4	4	3	3	4	4	4	4	4	5	4	4	4	3	4	4	4	3	4	3	4	4
267	1	4	1	2	6	4	7	7	7	5	6	6	5	5	4	6	6	5	5	5	5	5	5	7	6	6	7	7	6	6	7	7	5
268	2	3	1	2	3	3	3	5	3	4	3	3	3	4	4	3	3	4	4	4	5	4	4	3	2	3	4	3	4	4	3	4	4
269	2	1	1	2	5	5	5	5	3	5	5	5	5	5	6	6	5	5	4	5	6	4	5	6	6	5	5	6	6	5	5	6	6
270	1	3	3	1	3	4	5	5	3	5	5	5	5	5	5	6	5	4	5	5	5	4	4	5	5	5	4	5	4	4	4	4	5
271	2	4	3	3	5	5	5	4	4	5	5	5	5	5	4	5	5	4	4	5	3	5	4	6	5	4	4	4	4	5	5	4	4
272	2	3	1	3	1	4	4	4	4	5	4	5	5	5	5	5	5	4	5	4	5	3	3	4	4	4	3	4	3	3	4	3	3
273	2	3	1	3	5	5	6	5	5	5	5	5	5	5	5	4	4	3	4	4	3	4	4	5	6	4	6	5	4	4	6	5	6
274	2	2	1	3	3	5	5	4	3	5	5	5	5	4	5	4	5	4	4	4	3	4	4	7	6	6	5	6	6	6	6	5	6
275	3	4	3	3	5	4	2	3	4	5	4	5	5	5	4	4	4	2	3	3	3	3	3	4	3	3	3	4	4	4	4	4	5
276	2	2	2	3	6	5	7	5	5	6	6	5	6	5	5	5	5	4	4	3	4	4	4	4	4	5	4	3	3	3	3	3	4
277	3	3	1	3	5	5	5	5	5	6	6	6	5	5	5	5	5	4	4	5	4	5	3	4	5	4	5	4	4	4	4	4	5
278	3	4	3	2	4	5	5	2	4	4	4	4	4	5	4	4	5	2	4	4	3	4	4	4	4	4	3	4	4	3	4	4	5
279	2	4	3	2	5	5	5	6	5	5	5	5	5	5	5	5	4	4	4	4	6	4	4	4	4	4	5	4	5	4	4	5	4
280	1	4	1	3	4	7	6	5	5	6	6	5	5	6	5	6	6	4	4	5	3	5	3	4	3	4	4	3	3	4	3	4	4
281	2	1	1	3	5	5	4	2	4	6	5	5	6	5	6	6	6	2	2	4	3	3	3	5	5	5	4	3	4	4	4	4	5
282	1	3	3	2	5	5	4	3	4	5	4	4	5	4	5	4	6	2	4	4	3	4	3	3	4	4	4	4	4	4	5	4	5
283	3	4	3	2	5	3	4	4	4	5	5	5	5	6	5	5	6	2	4	4	2	3	3	4	4	3	4	4	4	2	4	3	4
284	2	4	3	1	6	5	7	7	7	6	6	6	6	6	6	7	7	5	7	7	5	6	6	7	6	7	7	6	6	6	6	5	6
285	2	4	1	3	6	7	7	5	7	5	4	5	5	5	6	5	5	5	4	5	5	4	5	5	5	5	5	6	6	6	5	4	5
286	3	3	3	2	4	3	5	4	5	5	6	5	6	5	6	4	5	4	4	4	3	4	4	6	5	6	5	6	7	6	6	5	6
287	1	4	1	3	7	7	7	7	7	7	6	6	6	6	6	5	7	6	5	5	5	6	7	7	6	7	7	6	6	6	6	5	6
288	3	3	3	2	4	5	5	4	4	5	5	6	6	4	5	5	6	4	4	5	6	4	5	5	5	6	6	6	6	5	6	5	6
289	3	3	3	1	4	2	4	5	5	5	5	5	5	4	4	5	5	4	4	4	3	4	3	5	5	6	5	4	4	5	5	5	5
290	2	3	3	1	3	5	5	5	4	5	5	5	5	4	5	5	4	4	4	5	6	5	4	5	6	5	6	6	6	6	6	5	6
291	3	1	3	1	6	5	7	6	6	4	5	5	5	5	5	6	5	4	4	5	5	5	4	5	5	6	6	5	6	5	5	5	6
292	2	2	3	2	5	4	4	5	4	5	5	5	5	4	4	5	5	4	4	4	3	5	4	6	4	5	5	4	4	5	6	5	6
293	2	1	3	2	6	6	6	6	6	6	5	5	5	5	6	5	6	6	6	6	6	6	5	4	4	4	6	6	6	6	5	5	5
294	2	3	3	3	7	6	6	5	7	6	6	5	6	6	6	6	6	7	5	6	6	6	6	6	7	6	6	6	6	6	6	5	6
295	2	2	1	3	4	3	4	4	3	4	4	5	4	5	4	4	5	2	4	4	3	4	3	6	5	6	6	5	5	5	6	5	5
296	2	4	3	1	3	5	6	6	4	4	4	5	5	4	5	5	5	4	4	5	5	5	4	5	5	4	6	6	6	5	5	6	5
297	2	3	3	2	5	7	5	6	5	6	7	7	6	6	7	7	7	5	5	5	6	4	5	5	5	5	4	4	5	4	5	4	5
298	3	2	3	3	5	6	4	5	6	6	6	6	6	6	6	5	5	5	4	6	6	5	5	5	5	3	6	5	5	5	5	5	5
299	3	4	3	3	4	4	5	5	4	5	5	6	6	5	6	6	6	4	5	4	5	4	4	5	6	5	6	6	6	5	6	5	6
300	1	4	3	3	7	6	6	6	6	5	5	6	6	6	6	5	6	5	5	5	5	5	5	5	5	6	5	5	5	5	5	4	4
301	2	1	2	2	5	5	5	5	5	4	5	5	5	4	5	4	5	4	4	5	5	4	3	6	6	5	6	5	6	5	6	5	6
302	2	4	3	1	6	6	6	5	5	5	6	6	5	5	5	5	6	4	5	5	6	6	5	6	6	6	5	6	6	5	5	5	5
303	3	4	3	3	5	5	5	5	6	6	6	6	6	5	6	5	6	5	5	5	6	5	5	6	6	6	6	7	7	6	6	7	6
304	1	3	3	3	5	4	5	4	5	5	5	5	5	6	6	5	6	4	4	5	6	5	4	6	5	6	6	6	5	4	6	5	5
305	2	4	1	2	6	6	6	6	6	6	6	6	5	6	6	6	6	5	5	5	5	6	5	5	5	5	6	6	6	5	5	5	5
306	3	1	2	3	3	4	5	5	6	5	5	5	5	4	5	4	5	5	4	5	4	4	5	7	6	6	6	6	6	6	6	5	6
307	1	3	1	1	5	5	5	5	4	5	5	5	5	4	5	5	5	4	5	5	3	3	4	6	4	6	6	4	6	4	5	4	4
308	1	4	1	3	7	5	6	7	7	6	7	6	7	6	6	6	6	5	7	6	7	7	6	7	7	7	7	7	6	6	7	7	6
309	3	1	3	1	5	6	6	6	6	6	5	5	6	5	5	5	5	5	4	5	6	5	5	6	5	4	6	6	6	5	6	5	6
310	1	4	3	3	3	4	4	4	3	6	6	5	5	6	5	5	5	2	2	3	2	3	3	4	5	5	5	5	5	5	5	4	4
311	3	4	1	3	5	5	5	5	2	4	4	4	5	4	5	5	5	4	4	5	5	6	4	6	6	7	6	6	6	5	6	5	6
312	2	1	1	2	3	6	6	6	5	6	6	5	6	5	7	6	6	6	7	5	5	5	5	6	6	7	7	6	7	6	7	7	5
313	2	3	3	1	4	6	5	5	5	6	6	6	6	5	5	5	6	6	7	6	5	6	5	7	7	7	7	6	6	6	7	6	7
314	1	4	3	3	6	5	6	5	5	5	5	6	5	5	5	5	4	5	5	5	3	4	4	6	5	6	6	6	6	6	6	5	6
315	3	4	2	3	6	6	6	7	6	7	6	6	7	6	7	6	7	5	5	5	5	7	5	6	5	6	5	5	5	6	6	5	5
316	1	3	3	3	6	5	6	6	6	6	6	6	6	6	7	5	7	4	5	5	6	6	4	4	4	3	5	4	5	4	4	5	4
317	3	1	2	3	7	6	7	6	6	7	7	6	6	5	6	6	7	5	5	5	5	5	5	3	4	4	5	4	5	4	4	6	4
318	1	4	1	3	7	7	7	7	7	6	6	6	6	6	7	5	7	7	7	7	6	6	6	6	6	6	6	7	6	7	6	7	6
319	1	4	2	3	4	6	7	6	5	6	6	6	6	6	6	6	7	5	5	6	5	5	5	6	5	6	6	5	5	5	6	5	5
320	1	4	2	3	6	6	5	5	6	4	4	5	5	6	5	6	4	4	5	5	6	5	4	5	5	6	4	5	5	5	5	5	5
321	1	3	2	1	6	4	5	4	5	5	5	5	5	5	4	5	4	4	4	4	4	4	4	5	4	6	4	5	5	4	6	5	6
322	3	1	2	3	2	3	3	1	3	6	6	5	6	5	6	6	4	2	2	4	3	3	4	4	2	4	3	3	4	3	3	3	3
323	1	1	2	2	4	4	7	5	7	5	5	6	6	5	6	5	7	5	5	6	5	6	4	4	4	4	6	6	6	6	5	5	5
324	3	2	2	2	3	3	5	5	5	6	6	5	5	4	5	5	6	4	4	3	2	3	3	6	4	6	5	3	5	4	4	4	6
325	2	4	2	3	5	4	5	5	4	6	6	5	5	5	6	6	6	5	4	4	3	4	4	5	5	5	3	4	4	4	5	4	4
326	2	4	1	1	5	5	5	5	5	6	6	5	5	5	6	6	7	5	5	6	6	6	4	6	6	5	5	6	6	5	6	5	6
327	1	1	3	2	7	6	6	6	7	6	5	5	5	5	5	6	6	5	4	5	6	5	5	3	5	4	5	5	6	4	4	5	5
328	3	3	1	2	6	6	6	6	6	5	6	6	6	5	6	7	6	5	7	6	6	6	5	4	4	4	6	6	6	6	5	5	5
329	2	3	2	3	5	3	3	3	3	4	5	5	5	5	4	3	5	2	2	4	3	3	4	5	5	5	4	4	4	4	6	5	6
330	3	2	2	3	5	4	5	5	4	5	6	6	5	5	6	5	5	4	4	5	5	5	5	5	5	5	6	6	6	6	5	6	6
331	1	3	3	1	6	5	5	6	7	5	5	5	5	5	5	6	6	5	7	6	6	5	5	7	6	6	6	6	6	5	6	5	6
332	2	1	2	3	6	5	5	6	5	5	6	6	6	5	6	6	6	5	5	5	6	5	5	7	6	7	6	6	7	6	7	6	6
333	3	3	2	3	6	7	7	7	7	6	7	7	7	6	6	6	7	5	5	5	5	5	5	7	6	7	7	7	5	6	7	6	6
334	2	3	2	3	5	5	5	4	5	3	3	3	3	4	4	3	3	4	4	4	5	4	4	5	5	6	6	5	5	4	5	4	4
335	3	4	2	3	5	3	4	3	3	5	4	4	4	4	5	5	4	2	2	4	3	4	3	6	6	5	5	6	6	4	6	5	5
336	1	4	3	1	3	4	5	6	5	5	5	4	5	4	6	4	6	3	4	4	3	4	3	5	5	5	4	4	5	4	5	4	4
337	2	4	3	2	4	5	6	4	4	4	4	5	4	4	5	5	5	5	5	4	3	5	4	7	6	6	5	6	6	5	6	5	6
338	1	1	2	1	3	3	5	5	3	5	5	5	5	4	4	5	5	2	2	4	3	4	3	4	5	4	5	5	4	3	5	4	4
339	3	4	3	2	6	6	6	6	6	6	7	7	6	6	6	7	7	7	7	7	7	6	6	7	6	7	6	7	5	5	7	6	6
340	2	3	3	3	4	5	5	5	5	4	4	4	4	5	4	4	5	4	5	4	4	5	5	4	4	4	5	4	5	4	4	5	4
341	2	2	3	2	5	6	6	5	5	5	5	5	5	6	5	6	6	4	4	4	6	5	4	6	6	6	5	5	5	4	6	5	6
342	3	1	3	3	3	3	5	5	4	5	4	4	5	4	5	5	5	4	4	4	4	5	3	5	5	5	6	6	4	5	6	5	6
343	1	1	3	3	4	4	4	4	3	4	5	5	5	4	5	4	3	2	4	4	3	4	3	5	5	5	5	5	5	4	6	5	6
344	3	3	2	1	3	3	5	5	5	6	6	6	5	5	5	6	5	3	4	4	3	3	4	5	6	5	5	5	5	5	5	4	4
345	3	3	2	3	3	4	5	5	3	5	4	3	5	4	4	5	5	4	2	4	3	3	3	6	4	5	5	4	4	6	6	5	6
346	2	1	2	3	6	5	5	5	4	5	5	5	5	5	6	6	6	4	4	4	5	4	4	5	5	5	5	5	5	4	5	5	6
347	3	3	2	3	7	7	7	7	7	6	6	6	6	7	6	7	6	7	7	7	7	7	7	7	6	7	7	7	7	7	7	7	7
348	3	4	1	3	4	4	5	6	4	4	4	5	4	4	4	5	6	4	4	4	3	4	5	5	4	5	5	5	5	5	4	4	5
349	3	4	3	2	2	3	5	5	4	4	4	4	4	4	3	3	4	2	2	4	3	3	3	6	6	6	5	5	5	4	6	6	6
350	3	4	3	3	4	4	5	6	4	5	4	4	5	3	4	4	5	4	5	4	3	5	3	5	4	5	5	5	5	5	4	4	5
351	1	4	3	3	2	4	5	3	5	4	4	4	5	4	5	5	5	4	2	4	3	4	3	4	4	3	3	5	5	5	4	5	5
352	3	3	3	2	5	4	5	5	6	5	4	4	5	5	5	5	5	5	5	4	3	3	3	5	5	5	5	5	5	4	5	5	6
353	1	3	1	1	6	5	5	4	5	4	4	6	4	5	5	5	6	5	4	5	4	4	4	5	4	5	5	5	5	5	4	4	5
354	1	2	1	3	7	7	7	7	7	6	6	6	6	6	6	6	7	5	7	7	6	7	6	6	6	6	5	5	5	5	4	4	5
355	1	4	1	3	4	5	6	4	4	6	5	5	6	5	5	6	7	4	4	4	5	4	4	5	5	5	5	4	4	4	5	4	4
356	1	2	3	3	7	5	6	6	5	5	5	6	5	5	6	5	6	5	5	5	6	5	5	5	5	5	6	6	5	5	5	6	5
357	3	3	1	3	3	4	5	5	4	4	4	4	4	4	4	4	3	4	2	2	3	3	3	2	2	2	3	3	1	2	2	2	2
358	1	4	1	3	6	6	5	6	6	7	6	6	6	6	5	6	6	5	5	5	5	5	5	5	5	5	6	5	6	5	5	6	5
359	3	4	3	3	4	5	5	5	5	5	5	5	6	5	4	5	5	5	5	4	6	4	6	7	6	6	5	5	5	7	6	6	6
360	2	4	2	1	4	6	6	6	4	6	6	7	6	6	6	6	5	4	4	5	5	6	5	4	4	4	5	5	5	4	4	5	5
361	2	1	2	3	4	5	4	4	4	5	5	4	5	4	4	5	5	4	3	3	3	4	3	5	5	5	5	5	5	3	6	6	6
362	1	3	1	3	4	5	5	5	6	5	5	5	5	4	5	5	6	4	5	4	5	5	4	4	4	3	5	5	5	5	4	5	5
363	3	4	1	1	4	6	5	5	5	5	5	6	6	6	5	6	6	4	5	5	5	4	3	5	6	6	5	6	5	5	5	5	6
364	2	4	1	2	5	5	5	5	5	5	5	6	6	5	6	6	6	5	5	6	6	6	5	7	5	5	7	7	5	5	6	6	6
365	3	4	1	1	4	6	5	5	6	6	6	6	5	5	6	7	6	5	5	5	6	6	6	7	6	6	7	7	5	5	6	6	6
366	1	3	2	3	3	6	6	6	6	7	6	7	6	5	6	6	7	5	5	5	5	5	5	6	5	6	5	5	5	5	6	5	5
367	2	4	3	3	3	5	5	6	4	4	5	4	5	6	5	5	5	4	5	4	5	4	3	3	3	3	5	4	5	4	4	5	4
368	3	3	3	3	6	5	5	6	5	5	6	6	6	5	5	5	5	5	6	5	6	5	6	7	6	7	7	6	6	6	5	5	7
369	2	3	1	3	5	4	5	5	2	4	4	3	3	4	4	3	4	4	4	4	3	5	3	6	5	6	5	7	5	5	6	5	6
370	3	3	1	3	4	5	5	5	5	6	6	6	6	5	6	6	5	5	4	5	5	4	4	6	6	6	5	5	5	4	6	6	6
371	2	1	3	3	5	5	6	6	6	6	6	6	6	6	5	5	6	4	4	4	6	5	4	3	3	4	4	4	5	4	4	4	5
372	2	2	2	1	6	7	7	7	7	7	6	6	6	6	6	6	6	6	7	7	7	6	6	7	6	7	7	7	7	5	5	7	5
373	1	1	3	3	4	4	4	5	5	4	5	6	5	5	4	4	5	4	3	4	3	4	3	4	4	5	4	3	3	4	3	4	3
374	3	3	1	3	5	4	5	4	2	5	5	4	5	4	4	4	5	4	4	5	4	6	4	4	5	4	5	4	3	4	5	4	4
375	3	2	1	3	5	6	6	6	6	5	5	6	5	5	5	6	6	4	5	5	5	5	5	6	5	6	5	5	5	5	6	5	5
376	2	4	3	3	4	5	6	6	5	5	5	5	5	5	6	6	6	4	5	5	5	6	5	5	4	5	5	5	5	5	4	4	4
377	1	3	3	3	5	5	5	6	5	5	4	5	3	5	4	5	5	4	5	4	6	5	4	7	6	7	7	6	6	6	7	6	6
378	3	2	3	3	3	2	2	3	3	3	3	3	4	4	3	3	4	4	4	4	6	4	4	4	3	4	4	3	4	5	5	5	6
379	3	4	3	3	6	6	6	7	7	6	6	6	5	6	6	6	7	5	5	5	5	5	5	6	6	7	6	6	6	6	6	6	6
380	1	4	1	3	3	3	3	5	3	5	5	5	5	3	5	4	4	2	4	2	3	4	4	5	5	5	4	5	3	5	4	4	4
381	1	1	3	3	6	5	6	5	6	6	5	5	5	4	5	5	5	5	4	5	5	5	5	7	6	7	6	7	7	5	6	6	6
382	3	4	3	3	4	6	7	6	6	4	6	6	6	5	6	6	6	4	5	5	5	6	5	6	5	5	7	5	5	6	5	6	6
383	3	4	3	3	6	6	7	7	6	6	6	6	6	6	6	7	6	6	7	7	6	7	6	7	6	6	6	7	7	7	6	7	7
384	3	3	1	3	7	7	6	6	6	7	6	6	6	6	7	7	7	5	5	7	5	7	5	5	5	6	6	6	4	4	4	4	4
385	1	4	1	2	4	4	5	7	6	6	6	5	5	5	6	6	6	5	5	5	5	5	5	5	6	5	7	7	5	5	6	6	6
386	1	1	3	3	7	7	7	7	7	6	6	6	6	7	6	6	6	6	5	7	7	6	6	6	6	7	7	5	6	5	6	6	6
387	2	3	3	3	1	2	4	4	1	4	6	4	4	4	4	3	5	4	4	4	3	4	4	1	1	1	2	2	2	1	1	2	2
388	1	4	3	3	6	6	7	6	6	5	5	5	6	6	6	6	4	5	5	4	5	5	6	6	5	6	5	6	6	4	5	5	6
389	2	1	3	3	4	3	4	5	5	5	5	5	5	4	5	4	5	3	3	4	4	5	3	5	6	5	6	5	6	5	5	5	6
390	1	4	1	3	7	6	6	7	6	6	6	6	6	6	6	6	7	6	7	5	7	6	6	5	6	6	7	7	6	5	6	6	6
391	1	4	1	2	4	5	4	4	4	5	3	4	4	4	4	4	5	4	4	2	3	3	3	4	3	4	3	3	3	4	3	3	3
